# Supplementary material for: Thermal Limits of the Estuarine Amphipod Melita palmata Under Different Salinities and Its Relevance for Aquaculture Production
Source: Animals (Basel). 2025 Dec 19;16(1):4. doi: 10.3390/ani16010004 (PMC12785059; doi:10.3390/ani16010004)
Supplement: Supplementary file 1 [file animals-16-00004-s001.zip]

Archive with 1 entries (1 files):
- animals-4014990-supplementary.pdf
